# Supplementary material for: Comparison of Perceived Dietary Intakes Among International, Multicultural, and Non-Hispanic White College Students
Source: Nutrients. 2026 Jul 16;18(14):2331. doi: 10.3390/nu18142331 (PMC13415008; doi:10.3390/nu18142331)
Supplement: Supplementary file 1 [file nutrients-18-02331-s001.zip]

Archive with 1 entries (1 files):
- nutrients-4225027-supplementary.pdf
